# Supplementary material for: Resilience of Chlorella vulgaris to Simulated Atmospheric Gas Compositions of Mars, Jupiter, and Titan
Source: Life (Basel). 2025 Jan 17;15(1):117. doi: 10.3390/life15010117 (PMC11766941; doi:10.3390/life15010117)
Supplement: Supplementary file 1 [file life-15-00117-s001.zip]

Archive with 1 entries (1 files):
- life-3400574-supplementary.pdf
